# Supplementary material for: ﻿Discovery of a new species of Synergus (Hymenoptera, Cynipidae, Synergini) based on morphology and molecular data
Source: Zookeys. 2024 Feb 29;1193:81–94. doi: 10.3897/zookeys.1193.105756 (PMC10921061; doi:10.3897/zookeys.1193.105756)
Supplement: Supplementary material 1 — appendix S1 [file zookeys-1193-081_article-105756__-s001.xls]

## Sheet: MatrixOutput
	2	3	4	5	6	7	8	9	10	11	12	13	14	15	16	17	18	19	20	21	22	23	24	25	26	27	28	29	30	31	32	33	34	35	36	37	38	39	40	41	42	43	44	45	46
Synergus_abei|KR270552		0.00157401	0.0438865	0.125961	0.125961	0.125961	0.127971	0.127971	0.127971	0.10899	0.136697	0.139897	0.137961	0.145089	0.144819	0.145237	0.143151	0.152807	0.150478	0.154666	0.158253	0.166448	0.151434	0.171119	0.17099	0.169026	0.168978	0.171052	0.184396	0.187594	0.186392	0.186115	0.154168	0.221026	0.173681	0.169632	0.17689	0.180499	0.182498	0.172541	0.166612	0.164661	0.161972	0.162092	0.205218
Synergus_abei|KR270553			0.0438865	0.12728	0.12728	0.12728	0.129314	0.129314	0.129314	0.109458	0.138011	0.139897	0.137961	0.147135	0.14686	0.147259	0.143945	0.148561	0.150478	0.158646	0.158825	0.167054	0.153523	0.17784	0.177701	0.175651	0.171121	0.177767	0.185308	0.186299	0.187374	0.187305	0.160346	0.221026	0.173681	0.169632	0.17689	0.180499	0.182498	0.172541	0.166612	0.164661	0.164474	0.166612	0.205218
Synergus_abei|KR270551				0.119533	0.119533	0.119533	0.121536	0.121536	0.121536	0.107809	0.12044	0.122286	0.120397	0.146629	0.146357	0.144745	0.129402	0.130639	0.132515	0.164354	0.16454	0.159126	0.145138	0.163887	0.167689	0.165662	0.158404	0.165784	0.170331	0.174836	0.172353	0.17229	0.162167	0.216275	0.173405	0.169364	0.168443	0.175905	0.173923	0.172079	0.156363	0.154434	0.154261	0.160229	0.213548
Synergus_castaneus|KC533845					0	0	0.00156805	0.00156805	0.00156805	0.108872	0.122037	0.125195	0.123285	0.148422	0.148143	0.146491	0.124952	0.128505	0.12969	0.155004	0.156293	0.144726	0.135298	0.151137	0.145328	0.139511	0.147819	0.143701	0.148629	0.144125	0.150578	0.146577	0.155692	0.209241	0.169072	0.165001	0.161645	0.169442	0.171432	0.163302	0.155329	0.157385	0.155462	0.155579	0.20275
Synergus_castaneus|KC533847						0	0.00156805	0.00156805	0.00156805	0.108872	0.122037	0.125195	0.123285	0.148422	0.148143	0.146491	0.124952	0.128505	0.12969	0.155004	0.156293	0.144726	0.135298	0.151137	0.145328	0.139511	0.147819	0.143701	0.148629	0.144125	0.150578	0.146577	0.155692	0.209241	0.169072	0.165001	0.161645	0.169442	0.171432	0.163302	0.155329	0.157385	0.155462	0.155579	0.20275
Synergus_castaneus|KC533848							0.00156805	0.00156805	0.00156805	0.108872	0.122037	0.125195	0.123285	0.148422	0.148143	0.146491	0.124952	0.128505	0.12969	0.155004	0.156293	0.144726	0.135298	0.151137	0.145328	0.139511	0.147819	0.143701	0.148629	0.144125	0.150578	0.146577	0.155692	0.209241	0.169072	0.165001	0.161645	0.169442	0.171432	0.163302	0.155329	0.157385	0.155462	0.155579	0.20275
Synergus_castaneus|KC533846								0	0	0.108714	0.12406	0.127248	0.125331	0.146186	0.145912	0.144289	0.122853	0.126456	0.12762	0.157149	0.158459	0.146853	0.137512	0.149015	0.147439	0.141601	0.150083	0.14581	0.150744	0.146295	0.1527	0.148683	0.155462	0.208889	0.168803	0.164739	0.161402	0.169183	0.17117	0.163054	0.155098	0.157149	0.155232	0.155349	0.200265
Synergus_castaneus|KC533849									0	0.108714	0.12406	0.127248	0.125331	0.146186	0.145912	0.144289	0.122853	0.126456	0.12762	0.157149	0.158459	0.146853	0.137512	0.149015	0.147439	0.141601	0.150083	0.14581	0.150744	0.146295	0.1527	0.148683	0.155462	0.208889	0.168803	0.164739	0.161402	0.169183	0.17117	0.163054	0.155098	0.157149	0.155232	0.155349	0.200265
Synergus_castaneus|KC533850										0.108714	0.12406	0.127248	0.125331	0.146186	0.145912	0.144289	0.122853	0.126456	0.12762	0.157149	0.158459	0.146853	0.137512	0.149015	0.147439	0.141601	0.150083	0.14581	0.150744	0.146295	0.1527	0.148683	0.155462	0.208889	0.168803	0.164739	0.161402	0.169183	0.17117	0.163054	0.155098	0.157149	0.155232	0.155349	0.200265
Synergus_itoensis|LC272566											0.105852	0.10627	0.104342	0.115143	0.114925	0.113639	0.117563	0.119652	0.120128	0.150993	0.151452	0.157304	0.149698	0.152527	0.148884	0.146837	0.141401	0.146948	0.152403	0.154456	0.154456	0.156638	0.137545	0.188884	0.153171	0.14903	0.140487	0.152261	0.148124	0.14395	0.140166	0.138201	0.139445	0.143528	0.187367
Synergus_formosanus|KR270547												0.00157352	0.00315035	0.0899624	0.0898039	0.0888645	0.138118	0.15	0.147737	0.155002	0.15644	0.155321	0.146162	0.152589	0.156243	0.150545	0.152869	0.156299	0.16712	0.171079	0.16908	0.168833	0.149837	0.203187	0.164838	0.160781	0.157892	0.163274	0.161299	0.159451	0.143461	0.141547	0.143685	0.141586	0.215173
Synergus_formosanus|KR270545													0.00157401	0.0918028	0.0916409	0.0906814	0.136914	0.143886	0.14581	0.150925	0.153079	0.151942	0.144134	0.150398	0.154171	0.14829	0.15082	0.154228	0.16125	0.167707	0.163262	0.163202	0.14779	0.205374	0.166906	0.162843	0.159845	0.165252	0.163274	0.161425	0.145378	0.143461	0.143301	0.14309	0.21298
Synergus_formosanus|KR270546														0.0899305	0.0897721	0.0888333	0.134895	0.141914	0.143834	0.148947	0.151094	0.151942	0.144134	0.148403	0.152169	0.146301	0.15082	0.152225	0.159243	0.165611	0.16125	0.161191	0.14581	0.205374	0.166906	0.162843	0.157834	0.163214	0.161239	0.159392	0.143409	0.141496	0.141338	0.141131	0.21298
Synergus_dilatatus_spn|OQ850003															0	0	0.140227	0.147361	0.149359	0.156831	0.157017	0.15745	0.153722	0.158433	0.162815	0.162815	0.163687	0.168972	0.171335	0.178562	0.172802	0.172735	0.155571	0.212046	0.158532	0.156607	0.158307	0.164592	0.164529	0.15408	0.151651	0.147588	0.149472	0.157749	0.203242
Synergus_dilatatus_spn|OQ850004																0	0.139958	0.147086	0.14908	0.156534	0.156719	0.157151	0.153722	0.158134	0.162507	0.162507	0.163687	0.168651	0.171008	0.178208	0.172473	0.172407	0.155279	0.212046	0.158532	0.156607	0.158008	0.164281	0.164218	0.15379	0.151367	0.147312	0.149192	0.157453	0.203242
Synergus_dilatatus_spn|OQ850005																	0.138363	0.145458	0.147428	0.154778	0.154959	0.157394	0.153722	0.156364	0.16068	0.16068	0.163687	0.16675	0.169076	0.17611	0.170529	0.170464	0.153552	0.212046	0.158532	0.156607	0.156241	0.162436	0.162374	0.154123	0.149686	0.145679	0.147538	0.155698	0.203242
Synergus_gifuensis|LC272567																		0.00162144	0.00326123	0.144238	0.144672	0.150928	0.143153	0.157556	0.164004	0.161911	0.15487	0.155842	0.150468	0.152518	0.152518	0.152284	0.153339	0.196839	0.156181	0.152063	0.152204	0.159911	0.15783	0.153561	0.160808	0.158797	0.157727	0.155857	0.170696
Synergus_khazani|KR270557																			0.00157352	0.153907	0.151444	0.15321	0.145818	0.160432	0.166504	0.164535	0.155101	0.158825	0.157952	0.154753	0.159898	0.159665	0.16274	0.207301	0.160917	0.156917	0.158767	0.166342	0.162346	0.160142	0.167177	0.165218	0.168833	0.16896	0.183424
Synergus_khazani|KR270558																				0.147898	0.148065	0.15371	0.147845	0.15659	0.162844	0.160814	0.153047	0.154925	0.151877	0.151371	0.153874	0.153818	0.162653	0.20947	0.158883	0.154888	0.160708	0.168315	0.164312	0.162101	0.169139	0.167177	0.164969	0.167115	0.185523
Synergus_belizinellus|KR270554																					0.00630195	0.0536063	0.0515108	0.0953587	0.0900976	0.0918368	0.0932839	0.0918976	0.135256	0.143307	0.137126	0.131434	0.120274	0.16911	0.1382	0.13836	0.138513	0.143572	0.14549	0.139851	0.138563	0.134783	0.13339	0.135019	0.193807
Synergus_belizinellus|KR270555																						0.0518753	0.0496859	0.0930875	0.0876807	0.0894682	0.0874905	0.0895292	0.138322	0.143735	0.140264	0.134354	0.120747	0.171047	0.136004	0.136161	0.136423	0.141449	0.143361	0.137739	0.136472	0.132705	0.132093	0.133772	0.194049
Synergus_belizinellus|KR270556																							0.00332743	0.0969587	0.0968917	0.0950832	0.0876483	0.0951484	0.165635	0.172221	0.167638	0.161519	0.116515	0.170165	0.139282	0.135386	0.139693	0.144742	0.142732	0.141037	0.134539	0.134539	0.130084	0.131761	0.180256
Synergus_belizinellus|MW274094																								0.0915457	0.0914792	0.0895774	0.0877434	0.0896421	0.157283	0.16388	0.159382	0.15525	0.113931	0.17037	0.139443	0.135541	0.133668	0.139334	0.141315	0.133465	0.13042	0.13042	0.12623	0.125992	0.180477
Synergus_ishikarii|KR270548																									0.0168804	0.0153301	0.0235824	0.0231484	0.123009	0.131958	0.124836	0.124664	0.136505	0.184397	0.142078	0.138151	0.14	0.149339	0.147415	0.143312	0.14394	0.140151	0.140438	0.138323	0.184397
Synergus_ishikarii|KR270550																										0.00763311	0.0100301	0.0122688	0.126492	0.135702	0.128324	0.124577	0.134973	0.191207	0.148419	0.144465	0.142201	0.153538	0.151602	0.147469	0.144255	0.140457	0.140734	0.138613	0.184697
Synergus_ishikarii|KR270549																											0.011707	0.0138081	0.121103	0.129895	0.122924	0.119203	0.131298	0.189007	0.146355	0.142409	0.14215	0.14758	0.145657	0.145494	0.138413	0.138513	0.135116	0.133019	0.182513
Synergus_ishikarii|MW274110																												0.00166025	0.127567	0.134824	0.129577	0.125609	0.136525	0.184843	0.142405	0.138468	0.14057	0.146638	0.14463	0.142405	0.142846	0.142954	0.138678	0.138412	0.178372
Synergus_xiaolongmeni|EF486968																													0.128679	0.138089	0.13008	0.126326	0.132749	0.187034	0.144461	0.140517	0.140356	0.147688	0.145763	0.1456	0.140407	0.140508	0.137031	0.134926	0.180548
Synergus_japonicus|KR270560																														0.00161991	0.00152133	0.00610757	0.137079	0.185291	0.138357	0.134434	0.13444	0.135535	0.137533	0.133835	0.141939	0.138159	0.136839	0.1366	0.183048
Synergus_japonicus|LC272564																															0	0.00487333	0.137128	0.183993	0.139815	0.139984	0.135674	0.13682	0.140869	0.135058	0.143451	0.139531	0.140765	0.138557	0.172696
Synergus_japonicus|EF486926																																0.00456208	0.134747	0.183099	0.136315	0.136473	0.132513	0.133591	0.135584	0.131892	0.139997	0.136225	0.134973	0.134737	0.180887
Synergus_japonicus|EF486927																																	0.130942	0.183026	0.136264	0.136421	0.132465	0.133543	0.135535	0.131844	0.143833	0.140047	0.136647	0.138272	0.180817
Synergus_chinensis|EF486890																																		0.106742	0.0643101	0.0680154	0.0608413	0.0668079	0.0615701	0.0598198	0.0593072	0.0525203	0.0555309	0.0572143	0.137722
Synergus_chinensis|MW274097																																			0.0502696	0.0539177	0.0450055	0.0557221	0.0575105	0.0574306	0.0964735	0.0927454	0.0907553	0.0943017	0.178879
Synergus_chinensis|MW274095																																				0.00666972	0.0116995	0.0184612	0.0167585	0.0167364	0.0620687	0.0549576	0.0566818	0.0601098	0.137199
Synergus_symbioticus|MW274123																																					0.0117109	0.0184795	0.0201753	0.0167529	0.0621329	0.0585868	0.05674	0.0601717	0.137357
Synergus_symbioticus|KR270540																																						0.0128192	0.0144325	0.0160331	0.0571831	0.0538333	0.0520946	0.0553445	0.131346
Synergus_symbioticus|KR537438																																							0.0079765	0.0209035	0.0526601	0.0526949	0.0492448	0.0525222	0.129383
Synergus_symbioticus|KR537437																																								0.0225284	0.056056	0.0526775	0.0509253	0.054205	0.133362
Synergus_symbioticus|KR537436																																									0.0559823	0.0526084	0.0508588	0.0507756	0.135227
Synergus_symbioticus|KR270544																																										0.00631203	0.00631786	0.0142904	0.132955
Synergus_symbioticus|KR270543																																											0.00632186	0.0142995	0.136987
Synergus_symbioticus|KR270541																																												0.0091745	0.133107
Synergus_symbioticus|KR270542																																													0.135227
Synergus_chinensis|MW274096

## Sheet: Caption
Table. Estimates of Evolutionary Divergence between Sequences
The number of base substitutions per site from between sequences are shown. Analyses were conducted using the Maximum Composite Likelihood model [1]. This analysis involved 45 nucleotide sequences. Codon positions included were 1st+2nd+3rd+Noncoding. All
1. Tamura K., Nei M., and Kumar S. (2004). Prospects for inferring very large phylogenies by using the neighbor-joining method. Proceedings of the National Academy of Sciences (USA) 101:11030-11035.
2. Kumar S., Stecher G., Li M., Knyaz C., and Tamura K. (2018). MEGA X: Molecular Evolutionary Genetics Analysis across computing platforms. Molecular Biology and Evolution 35:1547-1549.
Disclaimer: Although utmost care has been taken to ensure the correctness of the caption, the caption text is provided "as is" without any warranty of any kind. Authors advise the user to carefully check the caption prior to its use for any purpose and re
